# Supplementary material for: Genome-wide identification and characterization of the GRX gene family in Castanea mollissima under abiotic stresses
Source: Front Plant Sci. 2026 May 19;17:1826022. doi: 10.3389/fpls.2026.1826022 (PMC13226176; doi:10.3389/fpls.2026.1826022)
Supplement: Supplementary Table 1 — Primers used for qPCR analysis. [file Table1.xlsx]

## Sheet: Table S1
Supplementary Table S1 Primers used for qPCR analysis
Gene ID	Gene name	Primers sequence (5'−3')
GWHTANWH029945	CmGrxS16a	F:CTGATCTTCGGCTGACACCT
		R:TGATAAATGCCACCACCTTG
GWHTANWH012218	CmROXY6	F:TGACAAGATTGGCAACAGA
		R:CCATTACATCCCATCCTCAT
GWHTANWH004526	CmGrxS16j	F:GGACCGAGTTGAAGGAGTTGC
		R:ACGGCACAAACCTCATACCC
GWHTANWH002817	CmGrxC2	F:TTGGCAAAGGCTAAGGAGAT
		R:GAAAGTGGCACCCAGTTGAG
GWHTANWH007460	CmGrxS17	F:CTGCTGTGCCTTACTTCGTT
		R:TCTTCAGGGTTTCCTTTCAT
GWHTANWH026843	CmROXY12	F:GCCACTCCATCAAGACCCTC
		R:CCACCCACAAGTTCACCTCC
reference gene	Actin	F:CAAGCCTCCCTGCCAATGAA
		R:GCAACTCCACCTGAATACCA

## Sheet: Table S2
Supplementary Table S2 Accession numbers and characteristics of 32 CmGRX genes in Castanea mollissima
Gene ID	Gene name	Chromosome	Protein Sequence	Coding sequence	Subcellular Localization	Position(bp)		Num of Exon	Num of Intron	Num of CDS	Num of UTR	Number of Amino Acid	Molecular Weight	Theoretical pI	Instability Index	Aliphatic Index	Grand Average of Hydropathicity	Subfamily
GWHTANWH000208	CmGrxS16g	GWHANWH00000053	MGCSSSKPNPHFSAELPSSNPSPSSSSSSASASHSQSHSHSHSSNSSPAPRALSLPSPLVHHPPLRKGDTHHLVSLTSTTYGSLLHIDPPKPHQNPTFKTPIPQPDPKTNPNPEEQQHSLSPVSVINTWELMDGLEDDCELPSSAIFDRPFVIQKKPSSCRYTSPDGSVPKLFDLIESTKKSELLSQKSSSSVKPLWQHLSEEALLSKMDPNVVSSYRRALSSRQLNFTASPKGTARSLGSSPMANSYSFSNSWYSLPGCEEKVVIYFTSLRGIRKTYEDCCSVRMILRGFRVPVDERDISMDAEYRKELQRALGGKAMSLPQVFIRGKYVGSAEEVKQLNEVGELSNLLEGFPMRDPGSVCVGCGDARFVPCPNCNGSRKVFEEEEGELKRCPDCNEN…	ATGGGTTGCTCTTCTTCAAAACCCAACCCCCATTTCTCAGCAGAACTCCCATCATCTAACCCTTCACCATCATCATCATCATCTTCTGCCTCAGCTTCACACTCACAGTCACATTCACACTCACACTCTTCAAATTCATCACCAGCCCCCAGAGCTCTCTCTCTCCCATCCCCACTTGTCCACCACCCACCTCTCAGAAAAGGTGACACCCACCACCTTGTTTCTCTCACCTCCACCACCTATGGTTCTCTCCTCCACATTGACCCCCCTAAACCCCATCAAAATCCCACCTTTAAAACTCCAATCCCACAACCAGACCCAAAAACAAACCCAAACCCAGAAGAACAACAACACTCATTGTCCCCTGTCTCTGTAATCAACACTTGGGAACTCATGGAT…	Cytoplasm|Cell membrane	53142	55224	1	0	1	2	410	44900.5	7.16	53.52	65.12	-0.561	CGFS
GWHTANWH002621	CmGrxS16k	Chr1	MGCASSKQKRCRHCQSPYSPVPRSYSMQVHHPPQNQGESYHVVALTSSTLGSLNQINHFNNKIMDFGDDIDHQNHGNGTECSGNNVDGNVRKKKKSNDFTIGLIEAKTWSTMIEEKIPKVVPKTPIRTPPGEPETINTWELMEGLEDVSPLRSPCHLRSFSFDVVRSPNPARQDSAFEYPKTRFQENGTASPNPKPMWLQLEDDDFNSKAILSDFDSEAISTFRKSFQELPPFRISPLNNDKQQQQQQQQEHQQVVSEADNDLSLDFNSEKEVKGCVTDYKCGKDKIVLYFTSLRGVRKTYEDCCHVRVILKGLGVRLDERDVSMHSGFKEELRELLVDGFNGGGLPRVFIGKKYIGGAEEIRRLNEDGQLEKLVECCERVDDGVSCQACGDIRFVPCE…	ATGGGTTGCGCAAGCTCGAAGCAAAAGCGATGCAGGCATTGCCAGAGTCCTTATTCCCCTGTCCCTAGAAGCTACTCTATGCAAGTTCATCACCCACCACAGAACCAAGGTGAAAGCTACCATGTTGTGGCTCTCACCTCTTCTACATTGGGTTCCCTCAACCAAATCAACCATTTCAATAACAAGATCATGGATTTTGGTGATGATATTGATCATCAAAATCATGGTAATGGCACTGAATGTAGTGGTAATAATGTTGATGGAAACGTGAGGAAGAAGAAGAAGAGTAACGATTTCACAATAGGCCTAATTGAGGCCAAGACGTGGTCCACTATGATCGAAGAGAAGATCCCCAAAGTGGTTCCGAAAACGCCAATTAGAACGCCTCCCGGAGAGCCA…	Cell membrane	22056306	22058529	1	0	1	2	451	51082	5.07	54.85	63.26	-0.769	CGFS
GWHTANWH002817	CmGrxC2	Chr1	MALAKAKEIVSANPVTVFSKTFCPYCVTVKQLLTQLGATFKAIELDTESDGNEIQAALAEWTGQKTVPNVFIGGNHIGGCDKTTALNNEGKLVPLLTQAGAVAKLTA	ATGGCGTTGGCAAAGGCTAAGGAGATCGTTTCGGCCAATCCCGTCACAGTTTTCAGCAAGACATTCTGCCCTTACTGCGTGACCGTGAAGCAGCTCTTGACTCAACTGGGTGCCACTTTCAAGGCTATTGAGTTGGACACTGAAAGTGATGGAAATGAAATTCAAGCTGCACTCGCAGAGTGGACTGGACAGAAGACTGTGCCCAATGTATTCATTGGTGGGAATCATATCGGTGGCTGTGACAAAACTACAGCATTGAACAATGAAGGAAAGCTGGTCCCTCTTCTGACTCAAGCTGGAGCTGTTGCTAAGCTTACTGCTTAA	Cytoplasm	25375987	25377974	4	3	4	2	107	11206.9	6.54	24.51	95.79	0.155	CPYP
GWHTANWH003095	CmROXY1b	Chr1	MHYQTESWGSYMPTRGSGGDPLERIERLASENAVVIFSMSTCCMCHAIKRLFCGMGVNPTVHELDEDPRGKDMEKALMRLLGSSTAVPVVFIGGKLVGAMDRVMASHINGTLVPLLKEAGALWL	ATGCATTACCAAACTGAGTCATGGGGTTCTTACATGCCAACAAGGGGTAGCGGTGGCGACCCACTAGAGCGCATAGAAAGGCTTGCCTCAGAGAACGCGGTGGTCATCTTCAGCATGAGCACATGTTGCATGTGCCATGCCATAAAGAGACTCTTCTGTGGCATGGGGGTGAACCCAACTGTTCACGAGTTGGATGAGGACCCTAGAGGCAAAGACATGGAAAAGGCTCTAATGAGGCTCTTAGGGAGCTCCACTGCTGTACCTGTTGTGTTCATTGGTGGAAAACTTGTTGGTGCAATGGACAGAGTCATGGCCTCTCACATCAATGGAACTTTGGTGCCTCTTCTCAAAGAAGCTGGGGCTCTCTGGCTCTGA	Cytoplasm|Cell membrane	29812320	29813157	1	0	1	2	124	13495.8	6.4	50.37	87.26	0.094	CC
GWHTANWH004526	CmGrxS16j	Chr1	MGCTTSKSHTVDVYRPAPTSFAVFDINAIQEPWLMIDHKPQEHQEKEDKPSHVPVPILQKLHTLEKSDSPPSWDEVSKSVLSDLKPKPEPEPNTKPVSASVKAEPAPPNKNAPRKSVSFHTNIFVVRDRMEREREGKVASFNKWDPLSEFPEKCPKNGGADSVVLYTTSLRGVRRTYEECNRARTIFETHRVAFDERDVSLHSEFRTELKELLGEYIGGVEELVELNESGRLGKILSYARVERGVGRQACEGCGGMRFVPCLECSGSCKVLKNGDKERCEKCNENGLVQCPACN	ATGGGTTGCACCACTTCCAAGTCCCATACCGTCGATGTGTACCGACCAGCTCCCACGAGCTTCGCAGTCTTCGACATCAACGCCATCCAAGAGCCCTGGCTCATGATCGACCATAAGCCTCAGGAGCACCAAGAAAAAGAAGATAAGCCCTCGCACGTGCCAGTCCCAATTCTCCAAAAGCTTCACACGCTCGAAAAATCCGACTCCCCTCCCTCCTGGGACGAAGTCAGCAAATCCGTATTGTCGGACCTCAAGCCCAAACCCGAGCCCGAGCCCAACACTAAACCCGTTTCCGCGTCAGTAAAAGCTGAACCGGCTCCACCCAATAAGAACGCGCCACGTAAGAGCGTGTCTTTTCACACGAATATATTCGTTGTGAGGGATAGGATGGAGAGAGAA…	Cell membrane	62316163	62317259	3	2	3	0	294	32982.3	6.48	46.6	66.56	-0.69	CGFS
GWHTANWH004620	CmGrxS16b	Chr1	MGCVSSNLLHHDEEFSQLGSSSLSQHIVSLTSTTYGLLTLDPPPQNSNPTTPPPPTTPPTRFTLSEPKSLWSEPRSLWSEPKFQPADVINSWELMAGLDNVNNSESFRFFKNLNNNKENSNPNKPNANSSDNVFVLDKFEKLCPPNGENKVVLYTTTLRGVRKTFEQCNAVRAVLQSLGVLFTERDISMDRGFREELRELMKGKEMVPPRVFVKGRYVGGCDEVLKMVEEGLVGEIFNGLPKKRGGFGVGGVSSVCEGCGDVRFLPCFRCSGSCKMVMVVKEEVGRRVERTVVVRCPDCNENGLVLCPICS	ATGGGTTGTGTGTCTTCCAATCTGCTCCACCACGATGAAGAGTTCTCCCAACTCGGCAGTTCATCACTGAGTCAACACATTGTTTCTCTCACTTCCACCACCTATGGCCTCCTCACTCTTGACCCACCGCCACAGAACTCAAACCCCACCACTCCTCCTCCACCCACAACCCCACCCACTCGTTTCACCCTCTCTGAGCCCAAATCCCTATGGTCCGAACCCAGGTCTCTCTGGTCTGAACCCAAGTTCCAGCCTGCTGACGTCATCAACTCGTGGGAACTTATGGCTGGCCTCGACAACGTAAACAACTCCGAAAGTTTCCGTTTCTTCAAAAACCTTAATAACAACAAAGAAAACTCAAACCCCAACAAGCCTAATGCTAACTCAAGCGACAACGTT…	Cell membrane	64212358	64213554	1	0	1	1	311	34444.4	6.82	44.92	74.08	-0.35	CGFS
GWHTANWH006118	CmROXY20	Chr1	MQGLRRCSDDIMRLDLTGLSTPSSSSGGGGEGPQQPPPSSSSSSSSSSMLSIDVAESAEARIRRLISEHPVIIFSRSSCCMCHVMKKLLATIGVHPTVIELDDHEIAALPSDDSDSDSPPPRNPAAPSVFIGGTCIGGLESLVALHLSGQLVAKLVQVGALWV	ATGCAAGGACTACGACGCTGCTCAGACGACATCATGAGGCTCGACCTGACAGGCCTATCAACCCCATCATCATCATCAGGAGGAGGAGGAGAAGGACCCCAACAACCACCACCATCATCATCGTCTTCTTCATCTTCATCATCTATGCTATCGATCGACGTGGCGGAATCGGCAGAGGCAAGGATCAGAAGGCTGATATCGGAGCACCCAGTGATCATCTTTAGCCGATCCTCATGTTGCATGTGCCACGTGATGAAGAAGTTGCTAGCCACCATCGGAGTCCACCCTACTGTCATCGAATTAGATGACCACGAGATCGCAGCTCTACCCTCCGATGACTCTGATTCCGACTCGCCACCACCTCGTAACCCAGCTGCCCCTTCTGTCTTCATTGGTGGC…	Cytoplasm	89324349	89325403	1	0	1	2	163	16932.2	5.2	73.82	93.31	0.058	CC
GWHTANWH007460	CmGrxS17	Chr2	MGGSVKDVQSKAELDKAVASGAAVSVHFWASWCEASKPMDDVFSHLSTDFPHVHFLRVEAEEQPEISEAYAVSAVPYFVFFKDGKSVDTLEGANPSSLANKVAKISGSVNPGEPAAPASLGMAAGPTILETVKEFAKENDSSKLTNQQLIDSHQVILFMKGNPEEPKCGFSQKVVDILKKEKVKFGSFDILADTEVREGLKKFSNWPTYPQLYCKGELLGGCDIVIAMHESGELQQVFKDHVIDTNASNEAKVSEPGSGKGGISESTGLSSTLTSRIASLVNSSPVMLFMKGKPDEPKCGFSRKVVEILQQEKVEFGSFDILSDEDIRQGLKVYSNWSSYPQLYIGAELIGGSDIVLEMHKSGELKKVLAEKGIGQKESFEDRLRKLISSSPVMLFMKG…	ATGGGTGGGTCAGTGAAGGACGTGCAATCAAAGGCGGAGCTTGATAAAGCGGTGGCGAGTGGCGCAGCGGTTAGTGTACACTTCTGGGCGTCATGGTGCGAAGCTTCAAAGCCCATGGACGATGTCTTTTCCCACCTCTCCACTGATTTCCCTCATGTCCACTTTCTCAGGGTTGAAGCTGAAGAGCAACCTGAGATATCTGAAGCTTATGCAGTTTCTGCTGTGCCTTACTTCGTTTTCTTCAAGGATGGTAAGTCTGTAGATACATTGGAGGGTGCAAATCCATCTAGTTTGGCCAACAAAGTTGCTAAAATTTCTGGGTCTGTTAACCCTGGAGAACCTGCTGCGCCTGCCAGCCTTGGGATGGCTGCAGGACCTACCATCCTTGAAACAGTCAAA…	Cytoplasm	32702467	32705941	4	3	4	0	478	52126.2	5.14	35.64	81.13	-0.256	CGFS
GWHTANWH007579	CmROXY19b	Chr2	MHQAIPYSYKTYFPTTIGLSRDTSTTATTTTTSVADATNVGKLVSENAVIVFGRRGCCMCHVVKRLLQGLGVNPTVSEVDDQDEVAVVNQLLRIIGVDQKSGGPDGSSVQFPVVFVGGKLFGGLERVMATHISGELVPVLKEAGALWL	ATGCATCAAGCAATTCCCTATAGTTACAAAACATATTTTCCGACCACCATCGGTCTATCACGTGACACATCCACCACCGCCACAACCACGACAACCAGTGTTGCTGATGCAACAAATGTGGGGAAACTGGTATCAGAGAATGCTGTGATAGTGTTTGGGAGACGTGGGTGTTGCATGTGCCATGTCGTGAAGAGGTTATTACAAGGCCTTGGTGTGAACCCCACGGTTTCTGAGGTTGATGATCAGGACGAGGTTGCTGTGGTTAACCAATTGTTAAGAATTATTGGTGTTGATCAGAAATCAGGTGGGCCAGATGGGTCGTCAGTACAATTCCCTGTGGTTTTTGTTGGGGGCAAGTTGTTTGGTGGGTTAGAAAGAGTCATGGCTACTCATATTTCT…	Plastid	36001310	36001963	1	0	1	2	148	15709	6.26	36.54	97.3	0.195	CC
GWHTANWH008017	CmROXY18	Chr2	MNRLCTRTLLEIIRRASSSSQSLPGYTGPPITLYLRQQINNMQVANKSGIRMGSGIAMNTTVDAGATHEVLNMESPYETVGQLASSNAVVVFSMSGCCMCTVAKRLLFGLGVGPTIIELDEHPAGHDIQAVLYDLCPDGQQSIPAIFIGGKFLGGIETLMAYHINGYLVPRLKEVGALWL	ATGAATAGGTTGTGTACCCGTACATTGCTAGAAATTATTCGCAGAGCTAGCTCAAGCAGTCAGAGTTTGCCGGGTTACACAGGTCCCCCTATCACTCTCTACCTCAGACAACAAATCAACAATATGCAGGTGGCAAACAAGTCAGGAATCAGAATGGGGAGTGGCATAGCCATGAACACCACAGTCGACGCAGGAGCAACTCATGAGGTGCTGAACATGGAGAGCCCATACGAGACAGTGGGGCAGCTGGCTTCCTCCAATGCAGTGGTGGTGTTCAGCATGAGTGGCTGCTGCATGTGCACCGTGGCCAAGCGCCTCCTCTTCGGCCTCGGCGTGGGACCCACCATCATCGAGCTCGATGAGCACCCCGCCGGCCACGACATCCAGGCCGTGCTCTAT…	Mitochondrion|Plastid	46271108	46271997	2	1	2	0	180	19357.5	6.4	51.45	100.22	0.206	CC
GWHTANWH011118	CmGrxC4	Chr11	MAAARTTILSILVITTAASLWCVSSSSSSSSSSSADAAAVEFVKKTVSSHKIAIFSKSYCPYCKKAKNVFKSLNQVPHVVELNERDDGSTIQDALSEIVGRRTVPQVFINGKHIGGSDDTVEAYESGELAKLLGIEVEGKDDL	ATGGCGGCCGCGAGAACCACAATATTGTCAATTTTAGTAATAACAACAGCTGCATCTCTCTGGTGTGTTTCATCGTCGTCGTCATCATCATCATCATCTTCAGCTGACGCTGCTGCTGTTGAATTTGTGAAGAAGACCGTTTCTTCCCACAAGATCGCCATCTTTTCCAAGTCCTATTGCCCGTACTGTAAAAAGGCAAAAAATGTTTTCAAATCATTAAACCAAGTCCCACATGTTGTTGAACTTAATGAGAGAGATGATGGCTCAACCATTCAGGATGCCTTAAGTGAGATTGTTGGGAGGCGTACAGTACCACAAGTGTTCATAAATGGAAAGCACATTGGAGGTTCAGATGATACTGTTGAAGCATATGAAAGTGGAGAACTGGCTAAGCTTCTC…	Endoplasmic reticulum	37589346	37594529	4	3	4	2	143	15211.2	5.89	42.13	92.73	-0.02	CPYP
GWHTANWH012208	CmROXY17a	Chr12	MDIVQRLVAEKPAVIFSKSSCCMSHSIRSLICSFGANPAIYEIDRIPNGQQIERALLQLGCRPSVPAVFIGQEFIGGADEVMTLQVKSKLVPLLIRAKAIWLWNGN	ATGGATATAGTACAAAGGTTGGTGGCTGAAAAGCCTGCTGTGATCTTCAGCAAGAGCTCTTGCTGCATGAGCCACTCCATCAGGTCACTCATATGTAGCTTTGGGGCAAACCCTGCAATTTATGAGATCGATAGGATACCAAATGGACAGCAAATTGAAAGGGCATTACTACAGCTGGGGTGTCGGCCAAGCGTACCGGCTGTGTTCATAGGGCAAGAATTCATTGGTGGTGCAGATGAGGTTATGACTCTCCAAGTCAAGAGCAAGCTTGTTCCACTGCTTATAAGGGCTAAAGCGATATGGCTTTGGAATGGAAATTAA	Cytoplasm	12944092	12944689	1	0	1	2	106	11668.8	8.84	48.78	111.32	0.308	CC
GWHTANWH012209	CmROXY17b	Chr12	MDVVTRLVAEKPVVIFSKSSCCMSHSINSLICSFGENRTVYELDQIPNGRQIERALLQLGCQPSVPAVFIGQEFIGGANEVMSLQVRNELVPLLIRSKAIWIWNKSK	ATGGATGTGGTGACAAGGTTGGTGGCTGAAAAGCCAGTAGTGATCTTCAGCAAGAGCTCTTGTTGCATGAGCCACTCCATAAATTCACTAATATGTAGCTTTGGGGAAAACCGTACAGTCTATGAGCTTGATCAGATACCAAATGGACGGCAAATTGAAAGAGCACTGTTGCAGTTGGGGTGTCAACCAAGCGTACCAGCTGTGTTCATAGGGCAAGAGTTCATTGGTGGTGCAAATGAGGTTATGAGCCTCCAAGTAAGGAATGAGCTAGTCCCATTACTCATAAGGTCCAAAGCTATATGGATTTGGAATAAAAGTAAATAA	Cytoplasm	12952531	12952854	1	0	1	0	107	11948	8.45	52.9	107.38	0.17	CC
GWHTANWH012217	CmROXY4	Chr12	MDRVRDLASKKAAVIFTKSSCFMCHSIKQLFYELGASPEIHELDQDANGREMEYALRGLGCTPSVPAVFIGGKYVGSAKDIISLHVDGSLKQMLIDARAIWF	ATGGATAGAGTAAGAGATTTGGCATCAAAGAAGGCAGCTGTGATCTTCACCAAGAGCTCCTGCTTCATGTGCCACAGCATCAAACAACTCTTTTATGAACTTGGCGCGAGCCCTGAAATTCATGAGCTTGACCAAGATGCCAATGGGAGGGAAATGGAGTATGCTCTACGAGGGCTGGGATGTACTCCCTCTGTCCCAGCTGTGTTCATAGGAGGAAAGTATGTAGGCTCAGCAAAAGATATCATATCCCTCCATGTTGACGGGTCTCTCAAACAAATGCTCATAGATGCAAGGGCCATCTGGTTCTAG	Cytoplasm|Cell membrane	13047311	13047944	1	0	1	2	102	11266.1	6.81	41.88	91.86	0.056	CC
GWHTANWH012218	CmROXY6	Chr12	MDKVTRLATEKGVVIFTKSSCCLCYAVHILFQELGVNPVVHEIDQDPEGRDIEKALMRMGCNGPVPAVFIGGKLIGSTNEVMSLHLSGHLIPMLKPYQPLS	ATGGACAAGGTGACAAGATTGGCAACAGAGAAGGGGGTAGTGATATTCACCAAGAGCTCATGTTGCCTGTGTTATGCAGTCCACATTCTATTTCAGGAACTAGGGGTGAACCCCGTGGTTCATGAGATTGACCAAGACCCTGAAGGCAGGGACATAGAGAAAGCTCTCATGAGGATGGGATGTAATGGGCCTGTTCCAGCTGTGTTCATTGGAGGAAAGCTGATTGGATCCACTAACGAAGTCATGTCCCTTCATCTAAGTGGCCACTTGATCCCAATGCTGAAGCCTTATCAGCCTTTATCTTAA	Cytoplasm|Cell membrane	13049806	13050478	1	0	1	2	101	11035	6.39	42.68	102.18	0.195	CC
GWHTANWH014552	CmGrxS16c	Chr3	MKAIMKGKLLKKLKSIRPVGYLKQDRVLQVNASDGYADFLPKSPSIRAQTELICEETEQKQSTETGVTVEEPDIIDVEELMRDLEDEEDMDFDDEINNKENIGPPLEAKETVAYEKSKPEFRENRALEESEMGNGNCQQIPLSEIDISSFRRPDLNSGTLFDPNLLAAFELAVKEHIRMSEAERRARVEQENLEKIAEEKEKEEEEEPPSKTRRVEEENPLLQFEEKCPPGGKDSVIFYTTTLHGIRKTFEDCNSIRFLLESFRVAFYEKDVSMHMEFKEELWRILDSKAAPPRLFIKGRYIGGAEEVLVLHEQGKFRPLFHGIPIDRSNGACEGCAGVRFVLCSKCNGSHRIVSTEGESNVCPECNENGLIVCPICC	ATGAAGGCAATTATGAAGGGGAAGTTACTGAAGAAGCTTAAATCGATTCGACCCGTTGGGTATCTGAAACAAGATCGAGTTCTCCAAGTAAATGCGTCAGATGGGTACGCTGACTTTCTCCCCAAGAGTCCAAGCATCAGAGCTCAGACTGAGTTGATTTGCGAAGAAACAGAGCAGAAGCAGAGCACAGAGACAGGTGTGACAGTGGAAGAGCCTGACATTATCGATGTTGAGGAGCTTATGCGAGACCTTGAAGATGAAGAAGATATGGATTTTGATGATGAAATCAACAACAAGGAGAACATCGGACCACCATTGGAAGCAAAAGAGACAGTTGCATACGAGAAATCGAAGCCGGAATTTCGGGAAAACAGAGCTTTGGAAGAATCGGAAATGGGA…	Cytoplasm	34457260	34458799	1	0	1	2	378	43043.7	4.83	56.21	77.12	-0.615	CGFS
GWHTANWH015544	CmGrxS16h	Chr3	MAEFENSVEFSGKSKPSTTGSFFFNRSLTLNPSITTTAADDFSPKSHLQTGLDRSGSGSFTKFYSSFESVRSASNSFKGKVKKLCSFFETPKSIEESQTHLPSKLKPGQKQPDPEFRISSLSPDISGPIRLPGTADRIVVYFTSLRGIRRTYEDCYSVRMIFRGFRVWVDERDVSLDSAYRKELQSVLSGETNNNKNSKNLMTLPQVFIRGKHIGGAETIKHLFETGELAKLLEGFPVQKLGFSFGCDSCGDVRFAPCTNCNGSRKVFDEEEDRVQRCLECNENGLIRCPDCSS	ATGGCAGAGTTTGAAAATAGCGTTGAATTCTCGGGCAAATCGAAGCCATCAACAACTGGTTCTTTCTTCTTCAACCGCTCTCTCACTTTAAACCCATCCATCACCACCACCGCCGCCGACGATTTTTCTCCGAAATCCCACCTCCAAACCGGTCTAGACCGGTCCGGTTCGGGTTCGTTCACGAAGTTCTACTCCTCCTTCGAATCGGTCCGGTCCGCCAGCAATTCCTTCAAGGGAAAAGTGAAGAAGCTCTGCAGCTTCTTCGAAACCCCGAAAAGCATCGAAGAGTCGCAAACCCATTTGCCGTCTAAGCTCAAACCGGGCCAAAAACAACCCGACCCGGAGTTTCGGATTTCTTCGCTCTCGCCCGATATTTCGGGTCCGATTCGTCTGCCCGGC…	Cytoplasm	58991040	58992853	1	0	1	2	294	32827	8.48	39.63	62.96	-0.516	CGFS
GWHTANWH017466	CmROXY21	Chr4	MESIQLENIEISADSSKANDHGEAQHEIEIEKREIPLPEEEDEDEELDDTDDITETSSSVTDKSSINEDVVKILQPHSQLPKPEAPPGLSNPNHNNNDDDDDDMSLIPGASSIGKFIRERSNEFSVAIVKRLSSLKENSNDDKDKDKDNENDVTQFDLSGLKVIVKHKNDAELKGRISFFSRSNCRDSTAVRRFFREKGLKYVEINIDVYPEREKELVERTGTSSVPQIFFNDKLFGGLVALNSLRNSGGFDQRVREMLRTKCPSDDAAPAAPVYGFDDQEEESTDEMVSIVKVLRQRLPIQDRLMKMRIVKNCFSGRELVEVLIHHFDCGRKKAVYIGLQLSRKHFIHHVFGENDFEDGNHFYRFLEHEPFIPKCFNFRGSINDSEPKPATMIGQRLT…	ATGGAATCAATCCAATTGGAAAATATCGAAATATCCGCTGATTCATCAAAAGCCAATGATCACGGAGAAGCTCAACATGAAATCGAGATCGAGAAGAGAGAAATCCCACTACCAGAAGAAGAAGACGAAGACGAAGAATTAGACGACACCGACGACATAACCGAAACGTCGTCGTCCGTGACGGACAAGTCATCAATAAACGAGGACGTAGTAAAGATACTCCAACCTCATTCGCAGCTCCCAAAGCCAGAGGCGCCTCCAGGCCTTTCTAATCCAAACCACAACAACAACGACGACGACGACGACGACATGTCGTTAATCCCCGGAGCATCCTCAATCGGAAAGTTCATCAGAGAGCGAAGCAACGAGTTCTCTGTAGCAATCGTAAAACGACTGTCG…	Cytoplasm	30606472	30614831	6	5	6	2	643	73528.7	5.39	43.75	82.6	-0.552	CC
GWHTANWH017774	CmROXY1a	Chr4	MHYHQAESWGYYMPVRSMGDPLERVVRLASESAVVIFSISSCCMCHAVKRLFCGMGVNPTVYELDQDPRGKEIERALMRLLGNSPSVPVVFIGGKLIGAMDRVMASHINGSLVPLLKEAGALWL	ATGCATTATCATCAGGCTGAGTCATGGGGTTACTACATGCCAGTGAGGAGCATGGGTGACCCATTAGAGCGAGTGGTGAGGCTGGCTTCTGAGAGTGCAGTGGTGATATTCAGCATCAGTAGCTGTTGCATGTGCCACGCGGTGAAGAGGCTTTTCTGTGGGATGGGTGTGAATCCAACAGTGTACGAGCTGGACCAAGACCCAAGAGGGAAAGAGATTGAGAGGGCATTGATGAGGTTACTTGGAAACTCACCCAGTGTGCCTGTGGTTTTCATTGGAGGGAAGCTAATTGGTGCTATGGACCGAGTCATGGCCTCCCACATTAATGGATCCCTGGTACCACTTCTCAAGGAAGCTGGAGCTCTGTGGCTGTGA	Cytoplasm	40143955	40144607	1	0	1	2	124	13665.1	7.71	62.12	97.42	0.228	CC
GWHTANWH019919	CmGrxS16f	Chr5	MWAPWSSTPRRIRTKSNPPPFFCSSFKDIQSLCEEEPKPQPESPKSPSIFHRARVPTSLLRTRSHRNAYPPPSKPSITLPGADQRIILYFTSLRVVRKTFEECRAVRSILRGFRVPMDERDLSMDCQFVDELQGILGCNKLTLPVVFIAGRYIGGAEEIRQLHESGELKNLIERLPVVDRSVCDLCGGLRFLLCDLCDGSHKVYIEKMGFKTCSVCNVNGLIRCPYCSWAPYRRTKSMIK	ATGTGGGCACCATGGTCGAGCACACCAAGAAGGATCCGCACCAAATCAAACCCTCCACCCTTCTTTTGCTCATCCTTCAAAGACATCCAAAGCCTCTGCGAAGAAGAACCCAAGCCCCAACCCGAATCCCCTAAATCACCCTCCATTTTCCACCGGGCCCGGGTCCCCACCTCGCTGCTTCGCACCCGGTCCCACCGCAATGCATACCCACCGCCATCAAAACCGTCCATCACTCTCCCCGGCGCTGATCAACGCATCATACTCTACTTCACGAGCCTCCGCGTCGTGCGCAAGACTTTCGAGGAATGCAGAGCCGTCAGATCAATCCTCCGAGGTTTCCGAGTCCCGATGGACGAACGAGATCTATCCATGGACTGTCAGTTTGTGGACGAGCTACAG…	Cytoplasm	18590856	18592725	1	0	1	2	240	27397.9	9.31	62.67	80.38	-0.31	CGFS
GWHTANWH020217	CmROXY19a	Chr5	MQEAIPYKSWQPLHTRTHFINNNTNIPQLVSSKALKAEGSENIMLNMVAENAVIVIARRGCCMSHVVKRLLLGLGVNPAVYEVDEKDEVGVVKELEMISNGKDGKVQFPAVFIGGRLFGGLDRVMATHISGELVPILKEAGALWL	ATGCAAGAAGCAATACCTTACAAGTCATGGCAACCACTTCACACCAGAACCCACTTCATCAACAATAATACCAATATACCTCAGCTTGTTTCATCCAAAGCCTTAAAAGCTGAGGGATCAGAAAATATTATGTTAAACATGGTAGCAGAGAATGCAGTGATAGTAATTGCTAGGCGTGGGTGCTGCATGAGTCATGTAGTGAAGCGCTTGCTTTTAGGCCTCGGTGTAAACCCTGCAGTTTATGAGGTTGATGAGAAAGATGAGGTTGGGGTTGTTAAGGAATTGGAGATGATTAGCAATGGAAAAGATGGGAAGGTTCAATTTCCGGCAGTTTTTATTGGGGGCAGGTTGTTTGGTGGATTGGATCGAGTTATGGCTACACATATTTCTGGAGAGTTG…	Plastid	23176779	23177474	1	0	1	2	145	15893.6	6.9	34.51	106.83	0.111	CC
GWHTANWH022030	CmGrxS14	Chr6	MMSCVLGFETTAAIASSFPVSSVTKTTSTNTHSTLLHCPTRPLTFTSSSSSSRTILNGSSSTRLASIRCFSALTPELKTTLDKVVTSHKVVLFMKGTKDFPQCGFSNTVVQILRSFNVPFETINILENEILRQGLKQYSNWPTFPQLYIEGEFFGGCDITVEAYKNGQLQEILEKAMCS	ATGATGTCTTGCGTACTTGGCTTTGAGACGACAGCAGCAATAGCATCATCCTTCCCCGTTAGTTCAGTGACCAAAACTACATCCACCAACACCCATTCTACACTCCTCCACTGCCCCACGCGCCCTCTTACATTTACTTCTTCTTCTTCTTCTTCCAGAACCATCCTTAATGGCTCAAGCTCTACCAGGCTTGCCTCCATTCGTTGCTTCTCAGCATTAACTCCTGAGCTGAAGACTACATTGGATAAAGTTGTTACTTCACACAAAGTGGTTCTTTTTATGAAAGGAACTAAGGATTTTCCACAATGTGGATTTTCGAACACTGTTGTGCAGATATTGAGGTCTTTTAATGTACCTTTTGAAACAATCAACATTCTAGAAAATGAAATACTACGTCAA…	Plastid	11093284	11111188	3	2	3	2	179	19712.6	8.23	52.94	80.56	-0.001	CGFS
GWHTANWH022180	CmGrxS16e	Chr6	MWRSWGKSTVKIHDTSSSPSTHFACSSFKDLPDLCLDDEESDSSSSQFSTSKKPLPSIFHRVRLANSLLRSWSTRPPESVFYGQPGPSISFPGAEKRIVLYFTSLRVVRRTFEDCKTVRSILRGFRVSIDERDLSMDSGFLSELQQILGQRKLTLPRVFIGGRYVGGADEIRQLHETGELKKIVQGLPAVEPGVCDTCGGYCFILCDECHGSHKLYNDKTGFMCCIACNENGLIRCPSLNLYKFFYLFGIKYCHQFRLGIIKFQRRLTCNIMEALNTGLFGTWACKKSC	ATGTGGCGGTCGTGGGGTAAATCAACGGTTAAGATTCACGACACGTCATCATCACCATCTACCCACTTCGCTTGCTCTTCCTTCAAAGACCTACCTGACCTCTGCTTAGACGACGAGGAGTCCGACTCCTCTTCCTCTCAATTCTCCACCTCAAAAAAACCTTTACCTTCCATTTTCCACCGAGTCCGACTCGCCAACTCGCTCCTCCGCTCCTGGTCAACTCGCCCACCCGAGTCCGTTTTCTATGGCCAACCCGGGCCGTCGATTTCATTCCCCGGCGCAGAGAAACGAATCGTATTGTACTTCACCAGCCTCCGCGTGGTGCGGCGCACGTTCGAGGACTGCAAAACCGTCCGATCTATTCTGCGAGGGTTTCGCGTCTCGATCGACGAACGAGAT…	Cytoplasm	16877599	16878809	2	1	2	0	289	32682.7	8.91	53.38	77.89	-0.208	CGFS
GWHTANWH026085	CmGrxC1	Chr7	MEKQRTTERNGKTYCGYCKRVKQLFIQLGASYKIIELDEERDGSDIQSALAEWTGQRTVPNVLLGENTLVVVIKYQAGQLVPLLTEAGAIANNSAQL	ATGGAAAAACAGAGAACAACAGAAAGAAATGGTAAAACTTACTGTGGCTATTGCAAGAGGGTCAAGCAGCTGTTCATACAGCTAGGAGCAAGTTACAAGATTATTGAGCTGGATGAGGAACGTGATGGAAGCGATATTCAATCTGCTCTAGCAGAGTGGACTGGTCAGAGGACTGTGCCCAATGTGTTATTGGGGGAAAACACATTGGTGGTTGTGATAAAGTACCAGGCAGGTCAGCTTGTTCCCCTTCTCACTGAAGCTGGTGCCATTGCCAATAACTCTGCCCAGCTGTGA	Cytoplasm|Peroxisome	43253228	43262209	5	4	4	2	97	10758.3	6.23	27.05	97.53	-0.291	CPYP
GWHTANWH026842	CmROXY3	Chr8	MDRIVKIASQKAVVIFSKSSCCMCHAIKRLFYEQGVSPAIHELDEDSKGREMEWALMRLGCNPSVPAVFIGGKFVGSANTVMTLHLNGTLKKMLREAGALWL	ATGGATCGCATTGTGAAAATTGCATCGCAAAAGGCTGTGGTGATCTTCAGCAAGAGTTCATGTTGCATGTGCCATGCAATTAAAAGACTATTTTATGAACAAGGAGTCAGCCCAGCAATTCATGAACTTGATGAAGACTCCAAAGGAAGAGAAATGGAGTGGGCTCTGATGCGACTAGGGTGCAACCCTTCAGTTCCAGCAGTGTTCATTGGGGGTAAATTTGTGGGCTCAGCTAATACGGTCATGACCCTTCATTTGAATGGTACTCTAAAGAAAATGCTCCGAGAAGCTGGAGCTTTATGGCTTTAG	Cytoplasm|Cell membrane	7844986	7845837	1	0	1	2	102	11269.4	9.05	42.41	92.75	0.152	CC
GWHTANWH026843	CmROXY12	Chr8	MERVTTLASERPVVIFSKSSCCMCHSIKTLFNDFGVNPTVYELDEIQRGRDIEQALSRLGCSPSVPAVFIGGELVGGANEVMSLHLKRSLIPMLRRAGAIWV	ATGGAGAGAGTGACAACTTTGGCATCAGAGAGACCCGTGGTGATCTTCAGCAAGAGCTCTTGCTGTATGTGCCACTCCATCAAGACCCTCTTCAATGATTTTGGGGTGAACCCAACTGTGTATGAGCTTGATGAGATTCAAAGAGGGAGGGACATTGAGCAAGCTCTTTCAAGGCTTGGTTGTAGCCCAAGTGTCCCAGCTGTGTTCATTGGAGGTGAACTTGTGGGTGGAGCCAATGAGGTCATGAGTCTTCACCTTAAGAGGTCCTTAATCCCAATGCTTAGACGTGCTGGGGCAATATGGGTTTGA	Cytoplasm|Cell membrane	7867488	7868198	1	0	1	2	102	11208.1	7.7	57.8	99.31	0.199	CC
GWHTANWH027905	CmGrxC3	Chr8	MRSFQFRGVVVAVVGLLLLLGHIPKEVKASTSASAFVQNAIYSNKIAFFSKSYCPYCLRAKGILSELHEQPFVVELDLRDDGAEIQDVLLDLVGRHTVPQIFVNGKHIGGSDDLKAAVQSGQLQKLLSTS	ATGCGCAGTTTTCAGTTTCGGGGGGTTGTTGTTGCAGTGGTCGGGTTGTTGTTGTTGTTGGGTCACATACCAAAGGAAGTCAAAGCCTCCACCTCGGCTTCGGCCTTCGTACAGAACGCCATCTACTCCAACAAGATTGCCTTTTTCTCCAAATCCTACTGCCCGTATTGCTTGCGTGCCAAGGGGATACTCAGTGAACTACATGAGCAGCCTTTTGTTGTTGAGCTTGACCTCCGAGATGATGGGGCGGAAATTCAGGATGTTCTTCTGGATCTGGTAGGCAGACACACTGTCCCACAAATATTTGTGAATGGGAAGCATATTGGTGGCTCTGATGATCTCAAAGCTGCAGTCCAGAGTGGACAATTGCAGAAACTTCTTAGCACAAGTTGA	Endoplasmic reticulum	30791248	30794368	4	3	4	2	130	14170.4	7.81	39.59	110.92	0.203	CPYP
GWHTANWH029646	CmGrxS16i	Chr9	MGCASSKLFRKELKRELFFNNGGGESVNHVVSLTSSTYGVLNLDDEKPIKECLSETKKLQRSPPPNPPRSRREEPEVINAWELMEDLEEEGIPIPKKSPKPRVFLRGFTDFDSKLSPAKFSGSPKKAKRFSGKENKGRVSLFRSDCSPKRVLKSKNFSENSCKAALNFSYPVKGSPIGAKKVESPGSDLGYFSRRQSYSPLFDPELVANYERELSEEEEQIKRMVSPNAKLRRARNTQVLESSLLHSFVMKCPPGGENAVVIYTTTLRGIRKTFEDCNKVRSIIESHCIQVLERDISMDSGLKEELRGLMGTKDVRVPLLFVKGRLIGGVDEVVKLEEEGKLSILFDGIPRALGGCEGCAGVRFVMCMNCSGSCKVLDVEQKKMVRCGGCNENGLIQCP…	ATGGGTTGTGCTTCTTCAAAACTGTTCAGAAAAGAACTCAAGCGAGAGTTGTTTTTCAACAATGGCGGCGGAGAGTCTGTGAACCACGTTGTGTCTCTCACTTCGAGCACCTATGGGGTTCTCAACTTGGACGATGAGAAACCCATCAAAGAGTGTCTCTCAGAGACCAAGAAATTGCAGAGATCTCCTCCTCCTAATCCTCCTCGTTCTCGCCGTGAAGAGCCAGAGGTTATTAATGCTTGGGAACTCATGGAAGATCTTGAAGAAGAAGGAATACCCATTCCAAAGAAGAGCCCGAAACCCCGGGTATTTCTTCGTGGGTTTACTGATTTTGATTCCAAGCTTAGTCCAGCGAAGTTCTCTGGTTCTCCTAAGAAAGCGAAGAGATTTTCTGGGAAA…	Cell membrane	10364608	10366233	1	0	1	2	402	44747.7	8.98	57.4	76.54	-0.463	CGFS
GWHTANWH029945	CmGrxS16a	Chr9	MATNTINLSPIHSTSSLRLLSSRSSQNTSTLSFYSHPKPSPTFPSISLKSKNPTKPRSFTTITSAHKDLAETELIAVPPLPDEVNGKFPSDAGVYAVYDNKEELQFIGISRDIAASVTVHLKSVPELCSAVKVGVVDEPDRAALTQAWKSWMEEHIKASGKIPPGNETGNVTWVRQPPKKKPDLRLTPGRHVQLTVPLEELIDRLVKENKVVAFIKGSRSAPMCGFSQRVVGILEGEGVDYESVDVLDEEYNYGLRETLKKYSNWPTFPQIFVNGELVGGCDILTSMYEKGELAPLVKK	ATGGCTACGAACACAATCAACCTCTCCCCAATTCATAGTACCTCCTCTCTTCGCTTACTCTCTTCTCGCTCTTCCCAAAATACCTCTACCCTTTCATTCTATTCACACCCTAAACCCTCGCCCACTTTCCCTTCTATTTCTCTCAAATCCAAAAACCCAACTAAACCTCGCTCTTTCACAACAATCACTTCAGCTCACAAGGACTTAGCGGAAACGGAACTTATCGCCGTGCCACCGTTACCTGACGAAGTAAACGGAAAATTTCCGTCTGATGCTGGCGTTTACGCCGTTTATGACAACAAGGAGGAGCTTCAGTTCATTGGTATATCACGGGATATAGCGGCCAGCGTTACCGTTCACCTAAAATCAGTGCCGGAGCTCTGTTCCGCCGTTAAGGTT…	Plastid	15376572	15380388	2	1	2	2	299	32934.6	7.02	39.55	85.35	-0.338	CGFS
GWHTANWH030284	CmGrxS16d	Chr9	MKGMRGKLFRKLKSVPTFSALKQGLVHQLSSSEKFSNQHCQTPLPLVYKEQDQKSNNLSELVFGSTGVCEGDKHPKDEEMEYDFSVGNKDTITSPIKSKDTVPAMENPEVPILSDIIMEHEATEDNEEYPSLSDFEENCPPGGSELVIFYTTSMRGIRKTFEDCNSIRFLLESFKVTFYERDVSMHLEYREELWSILGGRVIPPRLFIKGRYIGGADEVVGLHEQGKLRRLLKGIPVELANSSCSGCANVRFLVCLNCNGSRKIVADGENDEFYIRCPECNENGLVKCPICC	ATGAAAGGAATGAGAGGAAAACTCTTTAGGAAATTGAAATCCGTCCCAACATTTAGTGCCTTGAAACAAGGTCTAGTTCATCAGTTAAGCTCCTCGGAAAAGTTTTCAAATCAACACTGCCAAACTCCACTTCCACTTGTTTACAAAGAGCAAGATCAAAAAAGCAACAACCTCTCAGAGCTAGTGTTTGGCAGTACTGGCGTATGTGAAGGTGACAAACATCCTAAAGATGAAGAAATGGAATATGACTTCAGTGTTGGCAACAAAGATACTATTACATCCCCCATAAAGTCCAAAGATACGGTTCCTGCAATGGAAAATCCAGAGGTTCCAATCTTGTCAGACATCATCATGGAACATGAAGCAACAGAGGACAATGAAGAATACCCATCTCTGTCA…	Cell membrane	21689513	21690797	1	0	1	2	292	32883.5	5.34	37.35	77.36	-0.414	CGFS
GWHTANWH030732	CmGrxS15	Chr9	MARSLSSMLLKGIAGLPATRPSRIVFGSFSHNGMRFSTTVPNDPDTHEDFKPTNKLESSDLSLNDVVEQDVKENPVMIYMKGVPEFPQCGFSSLAVRVLKQYNVPLASRNILEDPELKSAVKTFSHWPTFPQIFIKGEFIGGSDIILNLHQSGELKEKLKDVTASQEKSE	ATGGCAAGGTCATTATCAAGCATGCTGCTGAAGGGCATTGCAGGTCTCCCTGCCACTCGTCCTAGTAGAATTGTATTTGGATCCTTTTCCCATAATGGGATGAGATTTTCAACTACCGTGCCCAATGATCCTGACACACATGAAGATTTTAAACCCACTAACAAGCTTGAGAGTTCTGACCTTTCTTTGAATGATGTTGTTGAGCAGGATGTCAAGGAAAATCCTGTTATGATTTACATGAAAGGTGTGCCTGAGTTTCCTCAGTGTGGATTCAGCTCACTAGCAGTTCGAGTGTTAAAACAATATAATGTTCCTTTGGCTTCTAGAAATATTTTGGAGGATCCTGAGCTTAAAAGTGCTGTAAAAACCTTCAGCCACTGGCCCACATTTCCACAGATA…	Mitochondrion	32533094	32538928	8	7	6	4	170	18895.6	6.09	45.97	81.94	-0.331	CGFS
GWHTANWH033124	CmGrxC5	Chr10	MAVTSTNLNHIASLFVNSPRVLSHPIPKSSSCSIPFSDSRVLRTNLKTSRTHRPFSVQAMSESFGSRLEESVKKTVAENPIVVYSKTWCSYSSEVKALFKRLGVQPLVIELDELGPQGPQVQKVLERLTGQHTVPNVFIGGNHIGGCTDTVKLY	ATGGCAGTCACATCTACTAATCTCAACCATATCGCCTCTCTCTTTGTAAATTCTCCTCGCGTACTCTCTCATCCCATCCCAAAGTCCTCTTCTTGCTCTATTCCTTTCAGCGACTCTCGTGTCCTCAGAACCAACTTAAAAACCTCAAGAACTCACAGACCCTTTTCTGTACAAGCCATGTCTGAATCCTTTGGGTCTCGCCTCGAAGAGAGCGTGAAGAAGACAGTGGCCGAGAACCCAATTGTTGTTTATTCCAAAACTTGGTGCTCGTACTCTTCTGAAGTCAAAGCTTTGTTCAAAAGACTTGGTGTGCAGCCTTTAGTCATTGAATTGGACGAACTCGGTCCCCAAGGGCCACAAGTGCAGAAGGTTCTAGAGAGGCTTACTGGCCAACATACT…	Plastid	36350445	36358992	5	4	5	2	154	16938.4	9.47	46.83	88.44	-0.169	CPYP

## Sheet: Table S3
Supplementary Table S3 The duplication model and calculation of Ka and Ks ratios of duplicated CmGrx gene pairs.
gene	Ka	Ks	Ka_Ks
GWHTANWH003095.vs.GWHTANWH017774	0.102784	1.95129	0.0526748
GWHTANWH007579.vs.GWHTANWH020217	0.23082	1.33011	0.173535
GWHTANWH012208.vs.GWHTANWH026843	0.298287	1.34738	0.221382
GWHTANWH012217.vs.GWHTANWH026842	0.227625	2.51601	0.0904708
GWHTANWH019919.vs.GWHTANWH022180	0.315323	1.18555	0.265973

## Sheet: Table S4
Supplementary Table S4 The orthologous gene pairs containing CmGRX in the cross of chestnut and grape.
Chestnut chromosome	Chestnut Gene ID	Grape chromosome	Grape Gene ID
Chr1	GWHTANWH003095	chr1	VIT_201s0146g00220.1
Chr1	GWHTANWH003095	chr14	VIT_214s0068g01570.1
Chr1	GWHTANWH002817	chr14	VIT_214s0066g00960.1
Chr1	GWHTANWH002621	chr14	VIT_214s0108g00400.1
Chr1	GWHTANWH004526	chr2	VIT_202s0025g01710.1
Chr1	GWHTANWH004620	chr2	VIT_202s0025g02700.1
Chr1	GWHTANWH006118	chr4	VIT_204s0008g01120.1
Chr2	GWHTANWH008017	chr10	VIT_210s0003g03940.1
Chr2	GWHTANWH007579	chr10	VIT_210s0003g00390.1
Chr2	GWHTANWH007579	chr12	VIT_212s0028g03010.1
Chr3	GWHTANWH014552	chr13	VIT_213s0073g00520.1
Chr4	GWHTANWH017774	chr1	VIT_201s0146g00220.1
Chr4	GWHTANWH017466	chr1	VIT_201s0010g01680.1
Chr4	GWHTANWH017774	chr14	VIT_214s0068g01570.1
Chr5	GWHTANWH020217	chr10	VIT_210s0003g00390.1
Chr5	GWHTANWH020217	chr12	VIT_212s0028g03010.1
Chr5	GWHTANWH019919	chr13	VIT_213s0067g01650.1
Chr5	GWHTANWH019919	chr6	VIT_206s0004g07040.1
Chr6	GWHTANWH022180	chr13	VIT_213s0067g01650.1
Chr6	GWHTANWH022180	chr6	VIT_206s0004g07040.1
Chr7	GWHTANWH026085	chr17	VIT_217s0000g08670.1
Chr8	GWHTANWH027905	chr4	VIT_204s0023g02800.1
Chr8	GWHTANWH026842	chr5	VIT_205s0020g01750.1
Chr8	GWHTANWH026842	chr7	VIT_207s0104g01390.1
Chr9	GWHTANWH029945	chr8	VIT_208s0105g00490.1
Chr9	GWHTANWH030284	chr8	VIT_208s0032g01030.1
Chr9	GWHTANWH029646	chr8	VIT_208s0007g03220.1
Chr9	GWHTANWH030284	chr8	VIT_208s0032g01030.1
Chr10	GWHTANWH033124	chr7	VIT_207s0005g04860.1
Chr11	GWHTANWH011118	chr11	VIT_211s0052g00500.1
Chr12	GWHTANWH012217	chr5	VIT_205s0020g01750.1
Chr12	GWHTANWH012217	chr7	VIT_207s0104g01390.1

## Sheet: Table S5
Supplementary Table S5 The orthologous gene pairs containing CmGRX in the cross of chestnut and Arabidopsis.
Chestnut chromosome	Chestnut Gene ID	Arabidopsis chromosome	Arabidopsis Gene ID
Chr1	GWHTANWH004526	At1	AT1G64500.1
Chr1	GWHTANWH004620	At1	AT1G32760.1
Chr1	GWHTANWH003095	At3	AT3G02000.1
Chr1	GWHTANWH002621	At3	AT3G28850.1
Chr1	GWHTANWH006118	At4	AT4G33040.1
Chr1	GWHTANWH004620	At4	AT4G10630.1
Chr1	GWHTANWH002817	At5	AT5G40370.2
Chr1	GWHTANWH006118	At5	AT5G11930.1
Chr1	GWHTANWH002621	At5	AT5G39865.1
Chr1	GWHTANWH003095	At5	AT5G14070.1
Chr2	GWHTANWH007579	At1	AT1G28480.1
Chr2	GWHTANWH007579	At1	AT1G03850.1
Chr5	GWHTANWH020217	At1	AT1G03850.1
Chr5	GWHTANWH020217	At1	AT1G28480.1
Chr5	GWHTANWH019919	At5	AT5G01420.1
Chr6	GWHTANWH022180	At5	AT5G58530.1
Chr7	GWHTANWH026085	At5	AT5G63030.1
Chr8	GWHTANWH026842	At3	AT3G21460.1
Chr8	GWHTANWH026842	At5	AT5G18600.1
Chr9	GWHTANWH029945	At2	AT2G38270.1
Chr9	GWHTANWH030284	At3	AT3G11773.2
Chr9	GWHTANWH030284	At5	AT5G06470.1
Chr10	GWHTANWH033124	At2	AT2G20270.2
Chr10	GWHTANWH033124	At4	AT4G28730.1
Chr12	GWHTANWH012217	At2	AT2G47870.1
Chr12	GWHTANWH012218	At2	AT2G47880.1
Chr12	GWHTANWH012217	At3	AT3G62950.1
Chr12	GWHTANWH012218	At3	AT3G62960.1

## Sheet: Table S6
Supplementary Table S6 The orthologous gene pairs containing CmGRX in the cross of chestnut and oak.
Chestnut chromosome	Chestnut Gene ID	Oak chromosome	Oak Gene ID
Chr1	GWHTANWH004620	Qrob_Chr02	Qrob_T0623130.2
Chr1	GWHTANWH003095	Qrob_Chr02	Qrob_T0187390.2
Chr1	GWHTANWH002817	Qrob_Chr02	Qrob_T0020910.2
Chr1	GWHTANWH002621	Qrob_Chr02	Qrob_T0365460.2
Chr2	GWHTANWH007460	Qrob_Chr05	Qrob_T0584630.2
Chr2	GWHTANWH008017	Qrob_Chr08	Qrob_T0004380.2
Chr2	GWHTANWH007579	Qrob_Chr08	Qrob_T0750550.2
Chr3	GWHTANWH014552	Qrob_Chr04	Qrob_T0147560.2
Chr4	GWHTANWH017774	Qrob_Chr02	Qrob_T0187390.2
Chr4	GWHTANWH017466	Qrob_Chr03	Qrob_T0500140.2
Chr4	GWHTANWH017774	Qrob_Chr05	Qrob_T0243930.2
Chr5	GWHTANWH020217	Qrob_Chr08	Qrob_T0750550.2
Chr6	GWHTANWH022180	Qrob_Chr01	Qrob_T0236980.2
Chr8	GWHTANWH026842	Qrob_Chr06	Qrob_T0159530.2
Chr9	GWHTANWH029646	Qrob_Chr07	Qrob_T0090440.2
Chr9	GWHTANWH029945	Qrob_Chr07	Qrob_T0669000.2
Chr9	GWHTANWH030732	Qrob_Chr07	Qrob_T0218780.2
Chr9	GWHTANWH030284	Qrob_Chr07	Qrob_T0571850.2
Chr9	GWHTANWH030284	Qrob_Chr07	Qrob_T0222410.2
Chr12	GWHTANWH012217	Qrob_Chr02	Qrob_T0019050.2
Chr12	GWHTANWH012218	Qrob_Chr02	Qrob_T0019060.2
Chr12	GWHTANWH012208	Qrob_Chr06	Qrob_T0159520.2
Chr12	GWHTANWH012217	Qrob_Chr06	Qrob_T0159530.2

## Sheet: Table S7
Supplementary Table S7 The orthologous gene pairs containing CmGRX in the cross of chestnut and rice.
Chestnut chromosome	Chestnut Gene ID	Rice chromosome	Rice Gene ID
Chr1	GWHTANWH004526	Os1	LOC_Os01g13480.1
Chr1	GWHTANWH002621	Os2	LOC_Os02g51370.1
Chr1	GWHTANWH003095	Os4	LOC_Os04g32300.1
Chr2	GWHTANWH007579	Os1	LOC_Os01g13950.1
Chr2	GWHTANWH007460	Os10	LOC_Os10g35720.1
Chr2	GWHTANWH008017	Os7	LOC_Os07g05630.1
Chr4	GWHTANWH017466	Os10	LOC_Os10g34170.1
Chr4	GWHTANWH017774	Os2	LOC_Os02g30850.1
Chr4	GWHTANWH017774	Os4	LOC_Os04g32300.1
Chr5	GWHTANWH019919	Os1	LOC_Os01g61350.1
Chr5	GWHTANWH020217	Os1	LOC_Os01g13950.1
Chr5	GWHTANWH019919	Os5	LOC_Os05g39450.1
Chr8	GWHTANWH026842	Os12	LOC_Os12g35330.1
Chr9	GWHTANWH030284	Os3	LOC_Os03g44650.1
Chr9	GWHTANWH029646	Os4	LOC_Os04g33680.1
Chr9	GWHTANWH030284	Os7	LOC_Os07g06600.1
Chr12	GWHTANWH012218	Os5	LOC_Os05g05730.1

## Sheet: Table S8
Supplementary Table S8 The orthologous gene pairs containing CmGRX in the cross of chestnut and tomato.
Chestnut chromosome	Chestnut Gene ID	Tomato chromosome	Tomato Gene ID
Chr1	GWHTANWH003095	1	transcript:Solyc01g009890.1.1
Chr1	GWHTANWH002621	2	transcript:Solyc02g067400.2.1
Chr1	GWHTANWH002621	2	transcript:Solyc02g087850.1.1
Chr1	GWHTANWH002817	3	transcript:Solyc03g112770.3.1
Chr1	GWHTANWH004526	8	transcript:Solyc08g082590.3.1
Chr1	GWHTANWH004620	8	transcript:Solyc08g083270.2.1
Chr1	GWHTANWH006118	8	transcript:Solyc08g062970.1.1
Chr2	GWHTANWH007579	10	transcript:Solyc10g008930.1.1
Chr2	GWHTANWH007460	2	transcript:Solyc02g078360.3.1
Chr2	GWHTANWH007579	7	transcript:Solyc07g053550.2.1
Chr3	GWHTANWH014552	11	transcript:Solyc11g006430.1.1
Chr4	GWHTANWH017774	1	transcript:Solyc01g009890.1.1
Chr5	GWHTANWH020217	10	transcript:Solyc10g008150.1.1
Chr5	GWHTANWH020217	10	transcript:Solyc10g008930.1.1
Chr5	GWHTANWH019919	6	transcript:Solyc06g082170.2.1
Chr5	GWHTANWH020217	7	transcript:Solyc07g053550.2.1
Chr6	GWHTANWH022180	6	transcript:Solyc06g082180.2.1
Chr8	GWHTANWH026842	1	transcript:Solyc01g067440.3.1
Chr8	GWHTANWH027905	2	transcript:Solyc02g084660.3.1
Chr8	GWHTANWH026843	6	transcript:Solyc06g054570.1.1
Chr8	GWHTANWH026842	6	transcript:Solyc06g008750.1.1
Chr8	GWHTANWH026842	9	transcript:Solyc09g074580.2.1
Chr8	GWHTANWH026843	9	transcript:Solyc09g074600.1.1
Chr9	GWHTANWH029646	9	transcript:Solyc09g009860.1.1
Chr9	GWHTANWH029945	9	transcript:Solyc09g005620.3.1
Chr12	GWHTANWH012217	1	transcript:Solyc01g067440.3.1
Chr12	GWHTANWH012218	1	transcript:Solyc01g067460.2.1
Chr12	GWHTANWH012217	6	transcript:Solyc06g008750.1.1
Chr12	GWHTANWH012218	6	transcript:Solyc06g008760.1.1
Chr12	GWHTANWH012218	9	transcript:Solyc09g074570.1.1
Chr12	GWHTANWH012217	9	transcript:Solyc09g074580.2.1

## Sheet: Table S9
Supplementary Table S9 The orthologous gene pairs containing CmGRX in the cross of chestnut and pear.
Chestnut chromosome	Chestnut Gene ID	Pear chromosome	Pear Gene ID
spe24-Chr1	spe24-GWHTANWH003095	spe943-Chr13	spe943-Pbr026943.1
spe24-Chr1	spe24-GWHTANWH006118	spe943-Chr15	spe943-Pbr019855.1
spe24-Chr1	spe24-GWHTANWH002817	spe943-Chr17	spe943-Pbr017974.1
spe24-Chr1	spe24-GWHTANWH002621	spe943-Chr17	spe943-Pbr041851.1
spe24-Chr1	spe24-GWHTANWH002817	spe943-Chr17	spe943-Pbr027026.1
spe24-Chr1	spe24-GWHTANWH004526	spe943-Chr6	spe943-Pbr035084.1
spe24-Chr1	spe24-GWHTANWH004620	spe943-Chr6	spe943-Pbr038583.1
spe24-Chr1	spe24-GWHTANWH002817	spe943-Chr9	spe943-Pbr024430.1
spe24-Chr1	spe24-GWHTANWH003095	spe943-Chr9	spe943-Pbr041552.1
spe24-Chr2	spe24-GWHTANWH007579	spe943-Chr10	spe943-Pbr016203.1
spe24-Chr2	spe24-GWHTANWH007579	spe943-Chr5	spe943-Pbr000414.1
spe24-Chr3	spe24-GWHTANWH015544	spe943-Chr2	spe943-Pbr022997.1
spe24-Chr3	spe24-GWHTANWH014552	spe943-Chr2	spe943-Pbr033372.1
spe24-Chr3	spe24-GWHTANWH015544	spe943-Chr7	spe943-Pbr041744.1
spe24-Chr4	spe24-GWHTANWH017774	spe943-Chr13	spe943-Pbr026943.1
spe24-Chr4	spe24-GWHTANWH017466	spe943-Chr16	spe943-Pbr012214.1
spe24-Chr4	spe24-GWHTANWH017466	spe943-Chr9	spe943-Pbr032496.1
spe24-Chr5	spe24-GWHTANWH020217	spe943-Chr10	spe943-Pbr016203.1
spe24-Chr5	spe24-GWHTANWH020217	spe943-Chr5	spe943-Pbr000414.1
spe24-Chr5	spe24-GWHTANWH019919	spe943-Chr7	spe943-Pbr010936.1
spe24-Chr6	spe24-GWHTANWH022180	spe943-Chr11	spe943-Pbr011603.1
spe24-Chr7	spe24-GWHTANWH026085	spe943-Chr14	spe943-Pbr042653.1
spe24-Chr8	spe24-GWHTANWH026842	spe943-Chr13	spe943-Pbr014824.1
spe24-Chr8	spe24-GWHTANWH026842	spe943-Chr16	spe943-Pbr011217.1
spe24-Chr8	spe24-GWHTANWH026843	spe943-Chr16	spe943-Pbr011218.1
spe24-Chr8	spe24-GWHTANWH027905	spe943-Chr2	spe943-Pbr040538.1
spe24-Chr9	spe24-GWHTANWH029646	spe943-Chr12	spe943-Pbr017762.1
spe24-Chr9	spe24-GWHTANWH030284	spe943-Chr12	spe943-Pbr001332.1
spe24-Chr9	spe24-GWHTANWH029945	spe943-Chr12	spe943-Pbr028861.1
spe24-Chr9	spe24-GWHTANWH030284	spe943-Chr14	spe943-Pbr010316.1
spe24-Chr9	spe24-GWHTANWH029646	spe943-Chr3	spe943-Pbr040453.1
spe24-Chr12	spe24-GWHTANWH012217	spe943-Chr13	spe943-Pbr014824.1
spe24-Chr12	spe24-GWHTANWH012217	spe943-Chr16	spe943-Pbr011217.1
spe24-Chr12	spe24-GWHTANWH012217	spe943-Chr3	spe943-Pbr022790.1
spe24-Chr12	spe24-GWHTANWH012218	spe943-Chr3	spe943-Pbr022789.1

## Sheet: Table S10
Supplementary Table S10 The orthologous gene pairs containing CmGRX in the cross of chestnut and maize.
Chestnut chromosome	Chestnut Gene ID	Maize chromosome	Maize Gene ID
Chr1	GWHTANWH003095	2	transcript:Zm00001eb085190_T001
Chr1	GWHTANWH004526	3	transcript:Zm00001eb118990_T001
Chr2	GWHTANWH007460	1	transcript:Zm00001eb044380_T001
Chr2	GWHTANWH008017	7	transcript:Zm00001eb300050_T001
Chr4	GWHTANWH017774	2	transcript:Zm00001eb085190_T001
Chr4	GWHTANWH017774	5	transcript:Zm00001eb241960_T001
Chr5	GWHTANWH019919	3	transcript:Zm00001eb149090_T001
Chr5	GWHTANWH019919	8	transcript:Zm00001eb351870_T001
Chr5	GWHTANWH019919	8	transcript:Zm00001eb368490_T001
Chr8	GWHTANWH026843	10	transcript:Zm00001eb410470_T001
Chr8	GWHTANWH026842	10	transcript:Zm00001eb410500_T001
Chr9	GWHTANWH029646	2	transcript:Zm00001eb083820_T001
Chr9	GWHTANWH030284	2	transcript:Zm00001eb117420_T001
Chr12	GWHTANWH012217	10	transcript:Zm00001eb410450_T001
Chr12	GWHTANWH012218	10	transcript:Zm00001eb410500_T001

[truncated: 9 more sheets: Table S11, Table S12, Table S13, Table S14, Table S15, Table S16, Table S17, Table S18, Table S19]
